# Supplementary material for: Development and In Vitro/In Vivo Evaluation of pH-Sensitive Polymeric Nanoparticles Loaded Hydrogel for the Management of Psoriasis
Source: Nanomaterials (Basel). 2021 Dec 17;11(12):3433. doi: 10.3390/nano11123433 (PMC8705938; doi:10.3390/nano11123433)
Supplement: Supplementary file 1 [file nanomaterials-11-03433-s001.zip]

Archive with 1 entries (1 files):
- nanomaterials-1492650-Supplementary Materials.pdf
